# Supplementary material for: Construction and Evaluation of a Novel Organic Anion Transporter 1/3 CRISPR/Cas9 Double-Knockout Rat Model
Source: Pharmaceutics. 2022 Oct 27;14(11):2307. doi: 10.3390/pharmaceutics14112307 (PMC9697873; doi:10.3390/pharmaceutics14112307)
Supplement: Supplementary file 1 [file pharmaceutics-14-02307-s001.zip]

Archive with 1 entries (1 files):
- pharmaceutics-1940245-supplementary.pdf
